# Supplementary material for: Papillomavirus-Associated Tumor Formation Critically Depends on c-Fos Expression Induced by Viral Protein E2 and Bromodomain Protein Brd4
Source: PLoS Pathog. 2016 Jan 4;12(1):e1005366. doi: 10.1371/journal.ppat.1005366 (PMC4699637; doi:10.1371/journal.ppat.1005366)
Supplement: S1 Table — (XLSX) [file ppat.1005366.s008.xlsx]

## Sheet: Sheet1
Probe	Gene Symbol	logFC	AveExpr	PValue	adjPVal	Gene Accession
7975324	GALNTL1	2.68667	9.255	3.08509e-05	0.0108498	NM_020692
8116418	GFPT2	2.68333	7.54333	0.0017407	0.0419756	NM_005110
7919749	---	2.28667	7.32333	0.000311233	0.0221876	---
7975779	FOS	1.72333	9.85	3.2446e-05	0.0109735	NM_005252
8134463	NPTX2	1.56333	8.145	0.00256122	0.0491701	NM_002523
7919747	---	1.52	7.58833	0.000495925	0.0265156	---
8178676	NEU1	1.46	4.025	0.000682457	0.0300249	NM_000434
8032392	MKNK2	1.44333	7.34	0.00120044	0.0365132	NM_199054
8125139	NEU1	1.42333	7.40333	0.000786797	0.0312546	NM_000434
8179851	NEU1	1.42333	7.82	0.000829721	0.0318602	NM_000434
8083779	SERPINI1	1.41333	9.52833	0.00124683	0.0372333	NM_001122752
8031573	LOC729974	1.41	7.99833	0.000632067	0.0293657	ENST00000341750
8130628	AGPAT4	1.41	7.93333	0.000550047	0.0276794	NM_020133
7904361	FAM46C	1.37667	9.49333	0.000846686	0.031996	NM_017709
8031570	LOC729974	1.37333	9.66	0.00178839	0.0422904	ENST00000341750
8059376	SERPINE2	1.36333	10.515	0.000263255	0.0207691	NM_006216
8108370	EGR1	1.34	8.41333	0.000221215	0.0195807	NM_001964
8041781	EPAS1	1.33	8.66	0.00144771	0.0399286	NM_001430
8119088	CDKN1A	1.30333	8.17	0.000869855	0.0324782	NM_078467
7906764	HSPA6	1.28667	7.84167	0.00261847	0.0493909	NM_002155
8131339	FSCN1	1.24	8.05667	0.000631407	0.0293657	NM_003088
8010562	BAIAP2	1.23333	8.00667	0.00207678	0.0456154	NM_017450
7988970	KIAA1370	1.22333	8.88667	0.000465881	0.0261667	NM_019600
7997642	CRISPLD2	1.21333	7.5	0.00267418	0.049876	NM_031476
7980891	TC2N	1.21	9.45667	0.000730466	0.030173	NM_001128596
8042503	MXD1	1.20333	8.31833	0.00118572	0.0365132	NM_002357
7964834	CPM	1.18667	5.085	0.00166108	0.041507	NM_001874
7898355	---	1.18333	6.085	0.00175636	0.0421449	---
7906775	HSPA6	1.18	8.165	0.000351989	0.0231659	NM_002155
7917954	FRRS1	1.17	7.89333	0.00120183	0.0365132	NM_001013660
8025053	TNFSF9	1.16667	6.835	7.03275e-05	0.0137656	NM_003811
7970392	---	1.14333	9.16167	0.00209989	0.0459091	---
7909225	DYRK3	1.14	6.29	0.00151954	0.0403998	NM_001004023
7955589	NR4A1	1.10333	11.2117	0.00238158	0.0480525	NM_002135
8053484	ST3GAL5	1.1	8.61	0.000251948	0.020356	NM_003896
8114572	HBEGF	1.09667	7.68333	0.000167482	0.0178766	NM_001945
8105506	ZSWIM6	1.09	7.94833	9.31861e-05	0.0144498	ENST00000252744
8153322	ARC	1.06667	10.0967	0.00120089	0.0365132	NM_015193
8017061	TEX14	1.05333	7.99667	0.00219811	0.0466316	NM_198393
8024485	GADD45B	1.04667	7.52	0.00230507	0.0476116	NM_015675
8169272	ATG4A	1.04667	10.795	0.00160284	0.0411748	NM_052936
8161701	TMEM2	1.03667	9.31333	0.000948701	0.0334816	NM_013390
8180403	---	1.02667	11.0067	0.00241705	0.0483438	---
8134339	PEG10	1.02333	4.71167	0.000587061	0.0285145	NM_015068
7951077	SESN3	1.01667	7.35667	0.0021074	0.0459091	NM_144665
8178086	HSPA1B	1.00667	9.60167	0.000309303	0.0221586	NM_005346
8179324	HSPA1B	1.00667	9.23167	0.00101757	0.0341131	NM_005346
8179322	HSPA1A	1.00333	9.8	0.00227924	0.0475567	NM_005345
7911335	---	1.00333	9.35667	0.00158684	0.0410631	---
8165694	---	1.00333	7.06833	0.00143768	0.039825	---
8118314	HSPA1B	1	5.965	0.00120855	0.0365405	NM_005346
7914433	BAI2	0.996667	8.91167	0.00145542	0.0399286	NM_001703
7907893	MR1	0.993333	6.76	0.00198269	0.0446183	NM_001531
7979811	---	0.993333	9.35	0.000684897	0.0300249	---
8118310	HSPA1A	0.99	7.305	0.000299948	0.022031	NM_005345
8110055	CPEB4	0.986667	6.5	0.000440986	0.0258185	NM_030627
8041197	YPEL5	0.983333	9.435	0.0010274	0.0341131	NM_001127401
8143341	JHDM1D	0.98	8.94833	0.000606797	0.0287316	NM_030647
7963721	CALCOCO1	0.98	8.48833	0.00109688	0.0349799	NM_020898
8101723	NAP1L5	0.976667	8.675	0.000738608	0.030173	NM_153757
7899289	WDTC1	0.97	8.71167	0.000799001	0.0313109	NM_015023
7914021	SLC9A1	0.97	9.22667	5.80333e-05	0.0131872	NM_003047
8166784	TSPAN7	0.966667	8.41	0.000944761	0.0334816	NM_004615
8166243	REPS2	0.96	7.3	0.00229903	0.0476116	NM_004726
8142307	PNPLA8	0.956667	6.145	0.000440446	0.0258185	NM_015723
8104124	FRG2	0.956667	7.485	0.00104088	0.0344445	NM_001005217
8143605	FAM115A	0.953333	7.75833	0.00178455	0.0422904	AK291605
8144412	LOC349196	0.95	10.0333	0.00074537	0.0303639	AK090418
8144414	LOC349196	0.95	7.46167	2.671e-05	0.0107901	AK090418
8099912	C4orf34	0.95	8.19833	8.24095e-05	0.0137656	BC008502
8040742	MAPRE3	0.94	7.91833	0.00027185	0.0211418	NM_012326
8093518	FGFR3	0.936667	6.955	0.0015266	0.0404396	NM_000142
8006531	SLFN5	0.933333	9.55	0.00176584	0.0421565	NM_144975
8180322	---	0.93	7.595	0.00217242	0.0465103	---
8101673	---	0.923333	10.0083	6.24545e-05	0.0137618	---
8144410	LOC349196	0.92	11.105	0.00165228	0.0414296	BC093747
7951910	BACE1	0.92	7.33333	0.000147601	0.016902	NM_012104
8151629	REXO1L1	0.916667	7.35167	0.000774207	0.0310908	AF495523
8117622	OR2B6	0.916667	6.38333	0.000205183	0.0189114	NM_012367
8162311	---	0.913333	6.75	0.000158281	0.0176539	---
7921031	---	0.91	6.46	9.89307e-05	0.0148314	---
8072626	TIMP3	0.906667	9.395	0.000404216	0.0249089	NM_000362
7911337	---	0.906667	9.96	0.00153253	0.0405229	---
7973871	---	0.906667	8.78	0.00178668	0.0422904	---
8165696	---	0.906667	7.17167	7.72417e-05	0.0137656	---
8149216	LOC349196	0.903333	7.63667	0.00133029	0.0382254	BC093747
8156706	TMOD1	0.9	8.64333	0.000322302	0.0223358	NM_003275
8144420	LOC349196	0.896667	9.29667	0.00253682	0.0491701	BC093747
8144494	LOC349196	0.896667	10.505	0.000778178	0.0310908	BC093747
8144416	LOC349196	0.893333	8.9	0.000142381	0.0166987	BC093747
8144418	LOC349196	0.893333	7.26	0.000139165	0.0166181	BC093747
8144490	LOC349196	0.893333	7.06833	0.000945956	0.0334816	BC093747
8144492	LOC349196	0.893333	8.29333	0.00078193	0.0311551	AK090418
8114526	DNAJC18	0.893333	7.07167	0.000603425	0.0286818	NM_152686
8149228	---	0.886667	8.84	0.00104922	0.0346005	---
8128123	RRAGD	0.88	6.08333	0.000540101	0.0274166	NM_021244
8149153	LOC349196	0.876667	9.05167	0.0010887	0.0349799	BC093747
8149157	LOC349196	0.876667	6.98667	0.0002544	0.0204405	BC093747
8149165	LOC349196	0.876667	5.15	6.68177e-05	0.0137656	BC093747
8149167	LOC349196	0.876667	7.72833	0.00132958	0.0382254	BC093747
8094134	DUB4	0.873333	5.155	0.00036714	0.0237303	AY533200
7995552	CYLD	0.873333	8.98833	0.0012827	0.0377619	NM_015247
8149218	LOC349196	0.87	6.23333	0.00199106	0.0446183	BC093747
8149220	LOC349196	0.87	7.175	0.000128277	0.0164607	BC093747
8149222	LOC349196	0.87	9.34333	0.00180838	0.0424409	BC093747
8149224	LOC349196	0.87	6.81667	0.000327796	0.0224202	BC093747
8149226	LOC349196	0.87	8.57667	0.00269787	0.0499833	BC093747
8092621	CRYGS	0.866667	7.755	0.000992468	0.0338782	NM_017541
7993126	ABAT	0.863333	9.275	0.00151416	0.0403306	NM_020686
7939944	OR5L1	0.853333	9.785	0.000443384	0.0258185	NM_001004738
8173766	BRWD3	0.853333	7.02	4.84733e-05	0.0124516	NM_153252
7937251	FRG2B	0.846667	8.78167	0.000177546	0.0178766	NM_001080998
8029273	MEGF8	0.843333	9.78833	0.00174772	0.0420118	NM_001410
8150036	KIF13B	0.843333	9.74	0.000722162	0.0300928	NM_015254
8100310	---	0.843333	5.995	0.000837872	0.0318602	---
8113214	GLRX	0.84	9.62333	0.000641595	0.0293657	NM_002064
8174103	GK	0.84	8.04333	0.00234063	0.047867	NM_001128127
8079677	PH-4	0.836667	7.705	0.00168655	0.0416389	NM_177938
7980098	ALDH6A1	0.836667	8.08667	0.00181907	0.0424503	NM_005589
8155707	TJP2	0.833333	6.61333	7.70908e-05	0.0137656	NM_004817
7938100	SMPD1	0.833333	6.72667	0.000689001	0.0300249	NM_000543
8122426	PHACTR2	0.833333	8.41	0.000208346	0.0189114	NM_014721
7898357	MST1	0.83	4.04667	0.00129881	0.0378856	NM_020998
7941087	PPP2R5B	0.823333	9.855	0.00142246	0.039825	NM_006244
7987012	CHRFAM7A	0.82	8.18833	0.000774137	0.0310908	NM_139320
8149161	LOC349196	0.816667	9.76667	0.00264208	0.0497074	BC093747
8149210	LOC349196	0.816667	5.15333	0.00108869	0.0349799	BC093747
8115871	FLJ16171	0.816667	7.655	0.000992406	0.0338782	AK131247
7966851	TAOK3	0.813333	7.885	0.00096221	0.0335574	NM_016281
7902043	DNAJC6	0.813333	8.78167	0.000401226	0.0248299	NM_014787
7953735	---	0.813333	7.92333	0.000241533	0.0201255	---
8029693	FOSB	0.81	7.5	0.00235824	0.0479663	NM_006732
8050427	FAM49A	0.81	8.46833	5.24964e-05	0.0127243	NM_030797
8053576	RNF103	0.806667	8.01667	0.000838043	0.0318602	NM_005667
7979984	ZFYVE1	0.8	5.94167	0.000857672	0.0322303	NM_021260
8066513	SDC4	0.8	5.7	0.00126299	0.0374086	NM_002999
8131496	GLCCI1	0.8	7.985	0.00211448	0.0459655	NM_138426
8168205	FOXO4	0.796667	8.01667	0.00269623	0.0499833	NM_005938
8058182	FAM126B	0.78	7.89833	0.000957499	0.033554	BC039295
7902512	DNAJB4	0.78	6.73333	0.00181495	0.0424503	NM_007034
8131871	CCDC126	0.78	8.19833	0.00188004	0.0432617	NM_138771
8144488	---	0.78	6.47	8.02077e-05	0.0137656	---
7906863	UAP1	0.773333	6.22833	0.00198312	0.0446183	NM_003115
7912863	MSTP9	0.773333	8.2	0.00238891	0.0480525	NR_002729
7964484	B4GALNT1	0.773333	5.705	0.00127119	0.037575	NM_001478
8164464	ZER1	0.77	8.30833	0.00167252	0.0415787	NM_006336
8142524	TSPAN12	0.77	7.62	0.000156218	0.0176115	NM_012338
8041179	CLIP4	0.77	7.36	0.00020798	0.0189114	NM_024692
8045804	---	0.77	9.565	0.00230124	0.0476116	---
7949719	PC	0.763333	8.005	0.000145091	0.0167659	NM_001040716
8005695	MEIS3P1	0.763333	9.05833	0.000735772	0.030173	NR_002211
8081546	---	0.763333	8.615	0.00182143	0.0424503	---
8052654	PELI1	0.76	6.99333	0.000660543	0.0295663	NM_020651
8135033	LOC100130716	0.753333	6.08333	0.000256352	0.0204842	ENST00000379443
8180078	HLA-DMB	0.753333	7.95833	0.00209989	0.0459091	NM_002118
8131067	GPR146	0.753333	9.50333	0.000908402	0.0333608	NM_138445
8110676	FLJ44896	0.753333	7.49333	0.00177441	0.0422344	AK126844
8013523	---	0.753333	6.27	0.000989853	0.0338782	---
8015607	STAT3	0.75	7.06833	8.11353e-05	0.0137656	NM_139276
8005132	MEIS3P1	0.75	7.97667	0.00205215	0.0453046	NR_002211
8054135	MGAT4A	0.746667	6.08167	0.000737441	0.030173	NM_012214
8009183	MAP3K3	0.746667	7.39167	7.4743e-05	0.0137656	NM_203351
8149151	LOC349196	0.746667	5.16	1.50382e-05	0.00754139	BC093747
8149214	LOC349196	0.746667	8.08167	3.77525e-06	0.00493708	BC093747
8125530	HLA-DMB	0.746667	7.09333	0.00181638	0.0424503	NM_002118
7979400	C14orf37	0.746667	5.19167	0.00226933	0.0474689	AK292513
8131379	---	0.746667	6.28	0.000704837	0.0300928	---
8139935	TYW1B	0.743333	8.56167	0.000648174	0.0293657	BC068520
7958262	TCP11L2	0.743333	8.54	0.000303678	0.022082	NM_152772
7962884	RND1	0.743333	6.29667	8.5426e-05	0.0138039	NM_014470
8165709	---	0.743333	8.88167	0.00260835	0.0493512	---
8139330	CAMK2B	0.736667	10.125	0.000412468	0.0250834	NM_001220
8087447	MST1	0.733333	9.39667	0.0013239	0.0382254	NM_020998
7905428	TUFT1	0.73	9.32667	0.000773337	0.0310908	NM_020127
7947425	CD59	0.73	9.33667	0.00154319	0.0407308	NM_203330
8142554	AASS	0.73	7.57667	0.000391618	0.0245365	NM_005763
8165684	---	0.73	8.50667	0.000696029	0.0300928	---
7953626	CLSTN3	0.726667	7.92	0.000619847	0.0290788	NM_014718
7923824	SLC41A1	0.723333	7.61167	0.000553627	0.0277365	NM_173854
8165508	NRARP	0.723333	7.62667	0.000793024	0.0312546	NM_001004354
7986509	LOC441734	0.723333	3.64167	0.000438211	0.0258185	XM_001715597
7985134	IDH3A	0.723333	8.39667	0.0025551	0.0491701	NM_005530
7986527	C15orf51	0.723333	6.02667	0.000839062	0.0318602	AK125787
7986512	---	0.723333	7.74333	0.000251464	0.020356	---
8092230	ZMAT3	0.72	6.02167	0.000184599	0.0179414	NM_022470
8099797	RELL1	0.72	6.365	0.000408544	0.0249746	NM_001085399
8126760	RCAN2	0.716667	9.145	0.00192762	0.0440827	NM_005822
7977736	RAB2B	0.716667	7.635	9.51125e-06	0.0061593	NM_032846
7935011	CPEB3	0.716667	8.00333	0.000544213	0.0274809	NM_014912
8141016	TFPI2	0.713333	6.27667	0.000440158	0.0258185	NM_006528
8173503	RGAG4	0.713333	6.73167	0.00173726	0.0419756	NM_001024455
8138776	HIBADH	0.713333	5.87333	0.000170014	0.0178766	NM_152740
8127767	ELOVL4	0.71	8.52667	0.000390316	0.0245365	NM_022726
7988400	SHF	0.706667	7.31833	0.000523423	0.0271862	NM_138356
7934255	CBARA1	0.706667	9.98167	0.00157722	0.0410332	NM_006077
8142540	FAM3C	0.703333	6.91333	0.00170072	0.0416389	NM_014888
8173522	---	0.703333	5.42	0.00233426	0.047867	---
7936856	GALNAC4S-6ST	0.696667	7.07833	0.00225721	0.0473587	NM_015892
7998835	---	0.696667	7.20333	0.00130254	0.0378856	---
8045287	---	0.696667	7.00667	0.00245233	0.0483489	---
8157446	ORM1	0.693333	10.4467	0.00104212	0.0344445	NM_000607
7925342	ERO1LB	0.693333	11.7133	0.00268731	0.0499833	NM_019891
7986517	---	0.693333	6.94667	0.00111842	0.0354361	---
7986522	---	0.693333	8.55833	0.000884653	0.0328202	---
8165700	---	0.693333	6.92	0.00129046	0.0378856	---
7958600	ANKRD13A	0.69	8.86833	0.00180809	0.0424409	NM_033121
8038367	SLC17A7	0.686667	8.32667	0.00145746	0.0399286	NM_020309
8163775	MEGF9	0.686667	7.41667	7.25783e-05	0.0137656	NM_001080497
8166442	FAM3C	0.686667	8.53167	0.00150169	0.040326	NM_014888
8089795	COX17	0.686667	8.485	0.00161288	0.0411748	NM_005694
8081838	CDGAP	0.686667	3.83667	0.00045031	0.0258848	NM_020754
7959023	MAP1LC3B2	0.683333	9.82333	0.00101867	0.0341131	NM_001085481
8095005	---	0.683333	7.78833	0.000573852	0.0280994	---
7918275	WDR47	0.68	9.10333	0.00245281	0.0483489	NM_014969
8070010	SYNJ1	0.676667	5.88	0.000250229	0.020356	NM_003895
8088167	SELK	0.676667	9.17167	0.00193504	0.0440827	NM_021237
7990652	---	0.676667	8.39167	0.000185052	0.0179414	---
8158568	USP20	0.67	8.14167	0.00204471	0.0452606	NM_006676
8039892	KIR2DS5	0.67	4.07667	0.00225621	0.0473587	NM_014513
8026047	JUNB	0.67	9.72333	0.00175906	0.0421449	NM_002229
8141768	RASA4	0.666667	7.655	9.92174e-05	0.0148314	NM_006989
7976571	C14orf129	0.666667	8.02833	0.000129294	0.0164607	NM_016472
7898939	NPAL3	0.663333	9.29333	0.000929469	0.0334816	NM_020448
8166632	GK	0.663333	5.94167	0.00114943	0.0360262	NM_001128127
8117106	RNF144B	0.66	7.71	1.05803e-05	0.0061593	NM_182757
8178826	HLA-DQB1	0.66	7.26	0.00100082	0.0338782	M60028
8180022	HLA-DQB1	0.66	7.795	0.00212701	0.0460999	M60028
8101699	---	0.66	7.625	0.00169586	0.0416389	---
7991234	MFGE8	0.656667	9.09333	0.000800879	0.0313109	NM_005928
8117034	GMPR	0.656667	6.94667	0.00119172	0.0365132	NM_006877
7989037	CCPG1	0.656667	8.64333	0.0023716	0.0480525	NM_004748
8093413	TMEM175	0.653333	7.33	0.000935497	0.0334816	NM_032326
7997662	KIAA0513	0.653333	8.63833	0.000211962	0.0189114	NM_014732
8020527	C18orf8	0.653333	6.585	0.00266347	0.049876	NM_013326
7935188	SORBS1	0.65	7.425	0.00224903	0.0473587	NM_001034954
7973067	NP	0.65	9.13667	0.000657414	0.0295663	NM_000270
8099721	KIAA0746	0.65	8.14667	0.000481292	0.0263137	NM_015187
8103755	FBXO8	0.65	10.7283	2.87136e-05	0.0108498	NM_012180
8146517	CHCHD7	0.65	7.00167	0.00161404	0.0411748	NM_001011667
8168472	ATP7A	0.65	8.71333	0.00178245	0.0422904	NM_000052
8058927	TMBIM1	0.643333	7.85667	0.000578595	0.0282366	NM_022152
7898809	EPHB2	0.643333	8.47833	0.000907778	0.0333608	NM_017449
8129562	CTGF	0.643333	3.83	0.00216098	0.0464899	NM_001901
8101616	C4orf36	0.643333	9.31667	0.000413945	0.0250834	NM_144645
8132592	OGDH	0.64	3.46667	0.000516274	0.0269264	NM_002541
8020090	TWSG1	0.636667	4.765	7.88055e-05	0.0137656	NM_020648
8053735	LOC100132426	0.636667	9.80667	0.000918348	0.0334816	ENST00000377415
8157582	GSN	0.636667	6.86333	0.00168441	0.0416389	NM_000177
8130732	BRP44L	0.636667	8.40833	0.00217126	0.0465103	NM_016098
8072454	RNF185	0.633333	10.4233	0.00205916	0.0453046	NM_152267
8060758	PRNP	0.633333	8.76833	0.00172837	0.0419628	NM_000311
8140291	LOC541473	0.633333	8.58333	0.000715074	0.0300928	NR_003602
7950501	GDPD5	0.633333	7.99833	0.000642304	0.0293657	NM_030792
7980983	MOAP1	0.63	7.455	0.000733831	0.030173	NM_022151
8100308	LOC728220	0.63	10.0367	0.0014271	0.039825	ENST00000391570
7968972	COX17	0.63	9.16833	1.62892e-05	0.00780708	NM_005694
8081740	ATP6V1A	0.63	8.12	0.00267284	0.049876	NM_001690
7956613	TSPAN31	0.626667	8.66667	0.000259528	0.0206247	NM_005981
8113220	ELL2	0.626667	7.46167	4.95731e-06	0.00514959	NM_012081
7899361	STX12	0.623333	6.00667	0.00151122	0.040326	NM_177424
7944656	SC5DL	0.623333	8.02167	0.00155498	0.0408871	NM_006918
7958253	OCC-1	0.623333	10.4383	0.000791707	0.0312546	BC013920
8010092	MFSD11	0.623333	6.80167	0.00168311	0.0416389	NM_024311
8043480	LOC100132426	0.623333	9.15667	0.000676137	0.0299444	ENST00000377415
8036252	CLIP3	0.623333	9.58	0.0020533	0.0453046	NM_015526
8117020	MYLIP	0.62	9.865	0.000109107	0.0150958	NM_013262
8138789	JAZF1	0.62	8.17167	0.00142978	0.039825	NM_175061
8034837	DNAJB1	0.62	8.58	0.00166581	0.0415234	NM_006145
8108399	---	0.62	8.175	7.20725e-05	0.0137656	---
8027938	UPK1A	0.616667	6.055	0.00159654	0.0411748	NM_007000
7917304	MCOLN3	0.613333	8.49333	0.000721533	0.0300928	NM_018298
7907904	IER5	0.613333	8.865	0.000608495	0.0287316	NM_016545
8120061	ENPP4	0.613333	9.85	2.11284e-06	0.00493708	NM_014936
8068200	C21orf119	0.613333	9.76833	2.32926e-06	0.00493708	BC007928
7898663	PINK1	0.61	9.76833	2.32926e-06	0.00493708	NM_032409
7986092	FURIN	0.61	9.56833	0.00146177	0.0399286	NM_002569
8098204	CPE	0.61	7.765	0.00223359	0.0472137	NM_001873
7983173	CCNDBP1	0.61	4.83167	0.00243998	0.0483489	NM_012142
8172026	---	0.61	9.08333	0.00109489	0.0349799	---
7999754	XYLT1	0.606667	6.32167	0.00238394	0.0480525	NM_022166
7916372	TMEM59	0.606667	6.655	0.000209611	0.0189114	NM_004872
8023152	TCEB3CL	0.606667	9.675	4.15473e-05	0.0124516	NM_001100817
8113981	P4HA2	0.606667	8.72833	0.0024688	0.0485185	NM_004199
7988245	MFAP1	0.606667	7.00667	0.00169657	0.0416389	NM_005926
7930162	C10orf26	0.606667	9.79833	0.00100169	0.0338782	NM_017787
8140782	ABCB1	0.606667	9.275	0.00048686	0.0264464	NM_000927
8098581	SNX25	0.603333	7.05167	0.00133262	0.0382254	NM_031953
8105778	PIK3R1	0.603333	7.36833	4.34289e-05	0.0124516	NM_181523
8081036	CADM2	0.603333	8.58833	0.00106236	0.0348423	NM_153184
7939546	CD82	0.6	8.75667	0.00244359	0.0483489	NM_002231
7988426	SLC30A4	0.596667	7.36333	0.000511269	0.0268426	NM_013309
8081386	NFKBIZ	0.596667	7.52667	0.00162493	0.0411748	NM_031419
8046086	LASS6	0.596667	7.10167	0.00030881	0.0221586	NM_203463
8077458	EDEM1	0.596667	6.32667	0.000642009	0.0293657	NM_014674
8136187	CPA2	0.596667	9.455	0.00161245	0.0411748	NM_001869
8162744	CORO2A	0.596667	8.255	0.0012989	0.0378856	NM_003389
7936871	OAT	0.593333	8.82	0.000440718	0.0258185	NM_000274
7932860	---	0.593333	5.76333	9.99434e-05	0.0148314	---
8113726	PPIC	0.59	8.23167	0.00170628	0.0416801	NM_000943
7950391	PGM2L1	0.59	7.92	0.000211946	0.0189114	NM_173582
7923972	FLJ13310	0.59	8.30667	0.000537637	0.0274166	AK023372
8037363	CADM4	0.59	8	0.00115202	0.0360299	NM_145296
8097570	USP38	0.586667	8.78667	0.000242176	0.0201255	NM_032557
8022488	ABHD3	0.586667	9.11167	3.3893e-06	0.00493708	NM_138340
7899029	MAN1C1	0.583333	5.51167	0.00105817	0.0348166	NM_020379
7978748	FBXO33	0.58	7.60167	0.00095487	0.0335427	NM_203301
7902687	CYR61	0.58	7.77167	0.000777894	0.0310908	NM_001554
8165217	NOTCH1	0.576667	6.755	0.00156776	0.0409624	NM_017617
8161563	LOC100132426	0.576667	7.15667	0.00107093	0.0348423	ENST00000377415
8131957	SNX10	0.573333	7.69833	0.0012554	0.0372598	NM_013322
8079896	SEMA3F	0.573333	8.07833	0.000677419	0.0299444	NM_004186
8141803	RASA4	0.573333	9.25	0.00127749	0.0376848	NM_006989
7911699	FLJ14100	0.573333	7.40667	0.00237373	0.0480525	AK024162
7987192	SLC12A6	0.57	8.105	0.000478628	0.0262667	NM_001042496
8030823	LOC402665	0.57	8.065	0.000572795	0.0280994	NM_001101372
7953943	GABARAPL1	0.57	7.71333	0.000915967	0.0334816	NM_031412
8117071	FAM8A1	0.57	6.53833	0.000169208	0.0178766	NM_016255
7992967	VASN	0.566667	9.4	0.000237684	0.0199805	NM_138440
8034762	PRKACA	0.566667	6.96	0.00230679	0.0476116	NM_002730
8041487	CCDC75	0.566667	6.62	0.000644851	0.0293657	NM_174931
8163509	ALAD	0.566667	8.09	0.000468748	0.0261667	NM_000031
7988124	HISPPD2A	0.563333	9.81167	0.000872077	0.0324782	NM_014659
7949277	ATG2A	0.563333	6.935	0.00259095	0.0493308	NM_015104
8103951	ACSL1	0.563333	9.60833	0.00142103	0.039825	NM_001995
8100227	---	0.563333	9.42333	0.000264202	0.0207691	---
8169519	WDR44	0.56	9.385	0.00168811	0.0416389	NM_019045
8039498	LOC284296	0.56	6.03	0.000592133	0.0285145	BC093900
8161580	LOC100132426	0.56	5.44167	0.000317619	0.0223147	ENST00000377415
7980958	LGMN	0.56	9.85167	0.00240537	0.0481836	NM_005606
8178811	HLA-DRB3	0.56	7.355	4.02628e-06	0.00493708	NM_022555
8062034	TP53INP2	0.556667	7.80667	7.9528e-06	0.00578288	NM_021202
8009685	SLC9A3R1	0.556667	7.475	0.00231364	0.047652	NM_004252
8153002	NDRG1	0.556667	6.25167	0.00267505	0.049876	NM_006096
8043484	LOC100132426	0.556667	7.88833	0.00255867	0.0491701	ENST00000377415
7928046	TSPAN15	0.553333	4.72	0.00148451	0.0402034	NM_012339
8124495	POM121L2	0.553333	7.055	0.00234678	0.047867	ENST00000377451
8026090	GCDH	0.55	7.06833	0.000999963	0.0338782	NM_000159
7982854	DLL4	0.55	5.56833	0.0022541	0.0473587	NM_019074
8157253	SNX30	0.546667	7.81833	0.000661005	0.0295663	NM_001012994
8071301	C22orf25	0.546667	7.86167	7.32049e-05	0.0137656	NM_152906
8161568	LOC100132426	0.543333	7.86167	7.32049e-05	0.0137656	ENST00000377415
8085114	---	0.543333	7.65667	0.000128981	0.0164607	---
8100154	CORIN	0.54	7.87833	0.000130572	0.0164607	NM_006587
7929692	ZFYVE27	0.536667	7.72833	0.00010974	0.0150958	NM_001002261
8055711	NEB	0.536667	7.72833	0.00010974	0.0150958	NM_004543
8041000	GPN1	-0.53	7.87333	0.000134692	0.0164607	NM_007266
7930213	TAF5	-0.533333	7.87333	0.000134692	0.0164607	NM_006951
8085628	ANKRD28	-0.536667	7.87333	0.000134692	0.0164607	NM_015199
7926368	VIM	-0.54	7.87333	0.000134692	0.0164607	NM_003380
7940473	TMEM138	-0.54	7.755	0.000200072	0.0187719	NM_016464
7938291	SNORA3	-0.546667	7.755	0.000200072	0.0187719	NR_002580
8131519	PHF14	-0.546667	7.88167	0.000171882	0.0178766	NM_014660
7919642	HIST2H2AB	-0.546667	7.88167	0.000171882	0.0178766	NM_175065
8116724	FARS2	-0.546667	7.87833	0.000181926	0.0178766	NM_006567
8071314	DGCR8	-0.546667	7.87833	0.000181926	0.0178766	NM_022720
8004694	CYB5D1	-0.546667	7.87833	0.000181926	0.0178766	NM_144607
8073242	ADSL	-0.55	7.87833	0.000181926	0.0178766	NM_000026
7936641	SFXN4	-0.553333	7.87833	0.000181926	0.0178766	NM_213649
7956937	RAP1B	-0.553333	7.75833	0.000280361	0.0213471	NM_015646
8035628	NR2C2AP	-0.553333	7.75833	0.000280361	0.0213471	NM_176880
7952641	RICS	-0.556667	7.9	0.000460598	0.0260684	NM_014715
8155665	PGM5	-0.556667	7.9	0.000460598	0.0260684	NM_021965
7915045	C1orf109	-0.556667	6.67667	0.00176824	0.0421565	BC018109
7965565	USP44	-0.56	6.66833	0.0014593	0.0399286	NM_032147
7922418	SNORD74	-0.56	6.49833	0.00228735	0.0476116	NR_002579
8081676	GTPBP8	-0.56	4.45333	0.00196467	0.0445743	NM_014170
8056890	CHN1	-0.56	6.165	0.000507739	0.0267538	NM_001822
7974771	C14orf135	-0.56	7.94667	0.00123376	0.036995	NM_022495
7914878	---	-0.56	7.055	0.00115891	0.0361676	---
8000884	XTP3TPA	-0.563333	7.08167	0.00199627	0.0446183	NM_024096
8081786	QTRTD1	-0.563333	6.995	0.00186651	0.0431892	NM_024638
8115907	HSPC111	-0.563333	7.00667	0.00219332	0.0466316	AF151875
7922326	hsa-mir-214	-0.563333	7.01833	0.00220103	0.0466316	hsa-mir-214
7960143	ZNF84	-0.566667	6.89833	0.00245684	0.0483489	NM_003428
8089759	TMEM39A	-0.566667	5.87	0.000721996	0.0300928	NM_018266
8074773	YDJC	-0.57	7.40667	0.0021362	0.0462303	NM_001017964
8042705	SMYD5	-0.57	8.13333	0.00156903	0.0409624	NM_006062
7929990	PPRC1	-0.57	8.03167	3.47819e-05	0.0112407	NM_015062
8032480	LSM7	-0.57	7.29333	0.000555613	0.0277365	NM_016199
8172158	CASK	-0.57	9.11	0.00264208	0.0497074	NM_003688
8129963	ADAT2	-0.57	10.375	0.00163124	0.0411861	NM_182503
7943803	DIXDC1	-0.573333	7.72167	8.16101e-05	0.0137656	NM_001037954
7975676	C14orf45	-0.573333	9.91667	0.00180404	0.0424409	NM_025057
7981992	---	-0.573333	3.66167	0.00123163	0.036995	---
8106107	PTCD2	-0.576667	7.735	0.00245597	0.0483489	NM_024754
8083794	MYNN	-0.576667	9.8	0.000206998	0.0189114	NM_018657
8170418	LOC643015	-0.576667	7.935	0.000244507	0.0202038	XR_016273
8104079	FAT	-0.576667	7.345	0.000305533	0.0221063	NM_005245
7911096	EFCAB2	-0.576667	7.485	4.88029e-05	0.0124516	NM_032328
8092201	TBL1XR1	-0.58	6.69167	0.00158219	0.0410631	NM_024665
8087790	RRP9	-0.58	7.11667	0.000847931	0.031996	NM_004704
7935146	NOC3L	-0.58	7.57333	0.00233974	0.047867	NM_022451
8124521	HIST1H4K	-0.58	7.01	0.000408716	0.0249746	NM_003541
7965541	FGD6	-0.58	9.72667	0.00162493	0.0411748	NM_018351
7984298	DIS3L	-0.58	8.56833	0.00142742	0.039825	NM_133375
7997179	DHODH	-0.58	7.58667	0.000179094	0.0178766	NM_001361
8041149	WDR43	-0.583333	6.75	0.00171207	0.0417062	NM_015131
8117334	HIST1H4A	-0.583333	8.54833	2.94938e-05	0.0108498	NM_003538
7942061	---	-0.583333	8.68	0.00176699	0.0421565	---
8055697	RBM43	-0.586667	4.09	9.33978e-05	0.0144498	NM_198557
8142061	PUS7	-0.586667	5.00833	8.23658e-05	0.0137656	NM_019042
8102643	CCNA2	-0.586667	8.68333	0.00180292	0.0424409	NM_001237
7979351	C14orf33	-0.586667	10.6783	0.0007261	0.0301258	ENST00000335142
8008664	AKAP1	-0.586667	4.44833	0.000672262	0.0298982	NM_003488
8066262	SNORA71D	-0.59	8.585	0.00224057	0.0472926	NR_003018
8046804	NUP35	-0.59	7.19333	1.02645e-05	0.0061593	NM_138285
7954591	MRPS35	-0.59	8.23667	2.1535e-05	0.0094904	NM_021821
8099107	LYAR	-0.59	10.67	4.36383e-05	0.0124516	NM_017816
8117368	HIST1H4C	-0.59	10.67	4.36383e-05	0.0124516	NM_003542
7972297	ABCC4	-0.59	10.7	4.52876e-05	0.0124516	NM_005845
7899943	ZMYM1	-0.593333	11.1417	4.4812e-05	0.0124516	NM_024772
8095834	SHROOM3	-0.593333	11.2083	5.08618e-05	0.012537	NM_020859
8090448	RUVBL1	-0.593333	6.655	0.002504	0.0488145	NM_003707
7924712	LIN9	-0.593333	7.94167	0.00130013	0.0378856	NM_173083
8159854	KIAA0020	-0.593333	3.71333	0.000868532	0.0324782	NM_014878
8087576	IFRD2	-0.593333	9.87	0.000145259	0.0167659	NM_006764
8048304	CTDSP1	-0.593333	7.64	0.00237097	0.0480525	NM_021198
7982358	ARHGAP11A	-0.593333	5.02667	0.00225998	0.0473587	NM_014783
7930870	TOMM22	-0.596667	5.64	0.00174111	0.0419756	CR456475
7927708	---	-0.596667	5.64	0.00174111	0.0419756	---
8044473	POLR1B	-0.6	6.53667	0.000688868	0.0300249	NM_019014
8145766	MST131	-0.6	6.57333	0.00056538	0.0278723	AF176921
8056753	METTL8	-0.6	11.21	0.00248364	0.0487149	NM_024770
8015526	KAT2A	-0.6	10.59	0.00205896	0.0453046	NM_021078
7951654	hCG_2033039	-0.6	8.05833	3.91165e-05	0.0123668	NM_138378
8052554	FAM161A	-0.6	11.8117	0.00256281	0.0491701	NM_032180
7952185	DPAGT1	-0.6	9.88667	0.00125369	0.0372598	NM_001382
8155327	ALDH1B1	-0.6	7.25167	0.00238822	0.0480525	NM_000692
7977456	A26C2	-0.6	10.5617	0.000375428	0.0240742	NM_001005356
8175420	RBMX	-0.603333	8.71833	0.0016168	0.0411748	NM_002139
8105663	NLN	-0.603333	10.95	0.000352037	0.0231659	NM_020726
8146448	MRPL15	-0.603333	7.57167	0.00118405	0.0365132	NM_014175
7978776	C14orf106	-0.603333	7.14	0.000280891	0.0213471	NM_018353
7995783	MT2A	-0.606667	9.52167	0.000222156	0.0195807	NM_005953
8155563	LOC286297	-0.606667	9.435	9.70779e-05	0.0148314	AK097152
8103452	C4orf45	-0.606667	7.79333	8.80267e-05	0.0140678	NM_152543
7944867	---	-0.606667	8.34333	0.000716542	0.0300928	---
8109254	TCOF1	-0.61	9.18167	0.000473622	0.0262259	NM_001008656
8117165	SOX4	-0.61	9.02167	5.54786e-05	0.0131568	NM_003107
8008885	hsa-mir-21	-0.61	8.83	0.000176744	0.0178766	hsa-mir-21
8108080	PHF15	-0.613333	10.7883	0.000249753	0.020356	NM_015288
8014214	NLE1	-0.613333	7.99833	0.00229446	0.0476116	NM_001014445
7901102	MMACHC	-0.613333	8.76167	0.001329	0.0382254	NM_015506
8149389	FAM86A	-0.613333	8.53	0.00044738	0.0258185	NM_201400
8123819	EEF1E1	-0.613333	10.0133	0.00096973	0.0336067	NM_004280
8062211	BXDC1	-0.613333	6.10667	0.0015031	0.040326	ENST00000368864
8077441	BHLHB2	-0.613333	7.31	0.00136307	0.0387609	NM_003670
8042737	ALMS1	-0.613333	8.20833	1.73593e-05	0.00788926	NM_015120
7925611	TFB2M	-0.616667	7.89	0.00191778	0.043991	NM_022366
8091600	PLCH1	-0.616667	8.185	0.00121289	0.0365957	NM_014996
8161484	LOC286297	-0.616667	5.53333	6.13676e-05	0.0137303	AK097152
8043937	C2orf29	-0.616667	8.94	0.000993967	0.0338782	NM_017546
7929901	C10orf2	-0.616667	5.72333	0.000468939	0.0261667	NM_021830
7954104	ATF7IP	-0.616667	10.7183	0.00045413	0.0260016	NM_018179
8089034	ARMC10	-0.616667	9.73167	0.00265556	0.049876	AK301565
8133070	---	-0.616667	9.66667	0.000323852	0.0223358	---
8180269	---	-0.616667	5.59833	0.000966425	0.0336067	---
8036309	ZFP82	-0.62	6.51	0.000159023	0.0176539	NM_133466
8046975	WDR75	-0.62	7.75667	0.000591184	0.0285145	NM_032168
7997852	TRAPPC2L	-0.62	6.16	0.000267396	0.0209072	NM_016209
8059864	GBX2	-0.62	5.12167	0.000639776	0.0293657	NM_001485
8072488	DRG1	-0.62	11.0867	0.00174333	0.0419756	NM_004147
8029688	CD3EAP	-0.62	8.65833	1.37482e-07	0.000999703	NM_012099
7984405	---	-0.62	9.265	0.000713751	0.0300928	---
8036304	ZFP14	-0.623333	6.46667	0.00102178	0.0341131	NM_020917
7976160	TDP1	-0.623333	8.80333	0.00107696	0.0348825	NM_018319
8173506	ERCC6L	-0.623333	6.155	2.61459e-05	0.0107901	NM_017669
7983638	DTWD1	-0.623333	7.085	0.00243483	0.0483489	NM_020234
8156750	ANP32B	-0.623333	9.02	0.0023582	0.0479663	NM_006401
8028186	ZNF146	-0.626667	7.92	8.9757e-08	0.000999703	NM_007145
8152215	KLF10	-0.626667	5.985	0.000516568	0.0269264	NM_005655
8105348	GPX8	-0.626667	8.37	6.60484e-05	0.0137656	NM_001008397
8059319	FARSB	-0.626667	10.105	0.00189311	0.0434936	NM_005687
8088803	EIF4E3	-0.626667	7.78833	0.00199486	0.0446183	NM_173359
7970162	ATP11A	-0.626667	8.675	7.79607e-05	0.0137656	NM_015205
8121895	TRMT11	-0.63	8.01167	0.00120514	0.0365132	NM_001031712
8022393	PTPN2	-0.63	8.46667	3.4354e-05	0.0112407	NM_002828
7969576	MIRHG1	-0.63	6.485	1.05881e-05	0.0061593	AB176708
7925500	CHML	-0.63	6.65333	0.00018783	0.0179711	NM_001821
8128767	ZBTB24	-0.633333	6.42167	5.60905e-05	0.0131568	NM_014797
8098121	RAPGEF2	-0.633333	8.22833	0.000292041	0.0218925	NM_014247
7992402	NDUFB10	-0.633333	7.915	0.000821026	0.0318602	NM_004548
7925364	HEATR1	-0.633333	10.1983	1.43475e-05	0.00745198	NM_018072
7931888	ANKRD16	-0.633333	9.475	0.000359073	0.0235225	NM_019046
8036420	ZFP30	-0.636667	5.98833	0.000295652	0.0219371	NM_014898
8174717	UPF3B	-0.636667	6.295	0.000447313	0.0258185	NM_080632
8122202	MYB	-0.636667	6.39667	0.00242105	0.0483438	NM_005375
8135915	HIG2	-0.636667	3.55167	0.00113482	0.0357222	NM_013332
7999304	FAM86A	-0.636667	6.41333	0.00214088	0.0462628	NM_201400
7953594	EMG1	-0.636667	7.72167	3.59094e-06	0.00493708	NM_006331
8046488	CDCA7	-0.636667	5.45833	0.000225664	0.0196712	NM_031942
8022404	C18orf19	-0.636667	6.74667	0.00170813	0.0416801	NM_001098801
8067055	ATP9A	-0.636667	4.395	0.00240447	0.0481836	NM_006045
8088915	---	-0.636667	8.07667	0.000293923	0.0219206	---
8083876	SKIL	-0.64	7.245	8.42424e-05	0.0137656	NM_005414
8099395	RAB28	-0.64	9.34333	0.00183999	0.0427459	NM_001017979
8077914	TSEN2	-0.643333	7.76167	6.21624e-06	0.00566278	NM_025265
8147262	OTUD6B	-0.643333	7.015	0.000830064	0.0318602	NM_016023
8148317	MYC	-0.643333	9.68667	0.00147155	0.0400013	NM_002467
8122773	MTHFD1L	-0.643333	6.91333	0.00231658	0.047652	NM_015440
7902883	LRRC8D	-0.643333	9.305	0.00156137	0.0409136	NM_018103
7929078	KIF20B	-0.643333	9.91667	0.000950827	0.0334816	NM_016195
7958200	EID3	-0.643333	7.30333	0.00244479	0.0483489	NM_001008394
7927062	ZNF33A	-0.646667	8.395	0.00169854	0.0416389	NM_006954
7904364	WDR3	-0.646667	7.21	0.000849237	0.031996	NM_006784
8109752	ODZ2	-0.646667	8.76	0.000129504	0.0164607	AK302302
7923582	LOC100132728	-0.646667	8.335	0.000533536	0.0274166	XM_001719378
8109712	HMMR	-0.646667	8.51333	8.15141e-05	0.0137656	NM_012484
8124196	DCDC2	-0.646667	8.97667	0.00034611	0.0230893	NM_016356
8116952	---	-0.646667	9.23	0.00109921	0.0349799	---
8120838	TTK	-0.65	8.835	0.0015056	0.040326	NM_003318
8065230	RBBP9	-0.65	6.66333	0.000281633	0.0213471	NM_006606
8166797	MID1IP1	-0.65	5.26167	0.00101272	0.0341131	NM_021242
8043349	ANAPC1	-0.65	5.985	4.26986e-06	0.00493708	NM_022662
8104234	TRIP13	-0.653333	9.58167	0.000502699	0.0266927	NM_004237
8174047	TIMM8A	-0.653333	9.56667	0.000560172	0.0277365	NM_004085
7952549	RPUSD4	-0.653333	6.51333	0.00249896	0.0488145	NM_032795
8146945	GDAP1	-0.653333	7.94	0.000322001	0.0223358	NM_018972
8129937	CITED2	-0.653333	6.90333	0.000102863	0.0149593	NM_006079
8036324	ZNF260	-0.656667	6.46333	0.00081088	0.0316156	NM_001012756
8106193	UTP15	-0.656667	7.94833	0.00180935	0.0424409	NM_032175
8117600	HIST1H2BN	-0.656667	7.885	0.00113166	0.0357222	NM_003520
7926127	CUGBP2	-0.656667	6.44833	1.40309e-05	0.00745198	NM_001025077
8116247	ZNF354A	-0.66	7.47667	0.00107508	0.0348825	NM_005649
8067113	ZNF217	-0.66	7.82	0.000502909	0.0266927	NM_006526
8088895	FAM86D	-0.66	10.0167	4.67485e-05	0.0124516	ENST00000313946
7913644	E2F2	-0.66	8.685	0.000943148	0.0334816	NM_004091
7932498	C10orf140	-0.66	7.96167	0.000560607	0.0277365	NM_207371
8147000	ZFHX4	-0.663333	8.29833	0.00050709	0.0267538	NM_024721
8004804	PFAS	-0.666667	7.53	0.0021838	0.0465103	NM_012393
8041360	TTC27	-0.67	9.98667	0.00150832	0.040326	NM_017735
8126428	TRERF1	-0.67	8.055	0.00258773	0.0493308	ENST00000372922
8166072	TMSB4X	-0.67	11.06	4.41326e-06	0.00493708	NM_021109
8072229	NEFH	-0.67	6.16833	0.00260758	0.0493512	NM_021076
8135211	MGC35361	-0.67	7.4	0.00220284	0.0466316	AK298753
8133902	---	-0.67	8.42167	0.00251214	0.0489076	---
8116494	ZFP62	-0.673333	7.845	0.000363748	0.0237219	NM_152283
8035318	UNC13A	-0.673333	8.44333	0.000715993	0.0300928	NM_001080421
8000413	NSMCE1	-0.673333	7.87	3.1334e-05	0.0108498	NM_145080
7929243	NOLA2	-0.673333	6.21	0.000168147	0.0178766	ENST00000274606
7926345	RPP38	-0.676667	7.46333	0.000199229	0.0187719	NM_183005
8011415	P2RX5	-0.68	5.61333	7.64951e-05	0.0137656	NM_002561
8160138	NFIB	-0.68	4.63833	0.00202767	0.0451034	NM_005596
8113073	ARRDC3	-0.68	9.13333	0.00229446	0.0476116	NM_020801
7981953	---	-0.68	8.67667	0.000603496	0.0286818	---
7981966	---	-0.68	8.82167	0.000302313	0.022082	---
7904314	TTF2	-0.683333	8.14667	0.00172315	0.0419059	NM_003594
8123936	NEDD9	-0.683333	7.56	0.000423697	0.0255678	NM_006403
8094226	LOC285550	-0.683333	8.17667	0.000365782	0.0237303	AK124651
8128247	BACH2	-0.683333	8.45667	0.000647486	0.0293657	NM_021813
7970975	SOHLH2	-0.686667	10.4667	0.00132659	0.0382254	NM_017826
8108420	SNORA74A	-0.686667	6.44167	0.00227177	0.0474689	NR_002915
8006634	PIGW	-0.686667	6.15	0.000492635	0.0264464	NM_178517
7905606	NPR1	-0.686667	7.90333	0.00164913	0.0414219	NM_000906
8067944	hsa-let-7c	-0.686667	8.41	0.00151003	0.040326	hsa-let-7c
8124385	HIST1H4B	-0.686667	7.99667	0.00249287	0.0487939	NM_003544
7916219	C1orf163	-0.686667	8.87333	0.00260957	0.0493512	BC015313
8150974	---	-0.686667	6.17	0.000101641	0.0149309	---
7979416	TIMM9	-0.69	9.68	0.00106699	0.0348423	NM_012460
8139087	SFRP4	-0.69	9.44	0.00254689	0.0491701	NM_003014
8066254	LOC388796	-0.69	7.45333	0.000658974	0.0295663	NR_015366
8102342	ELOVL6	-0.69	8.85333	0.00267203	0.049876	NM_024090
7927202	ZNF22	-0.693333	9.22167	0.000716124	0.0300928	NM_006963
8067094	ZFP64	-0.693333	6.78333	1.66416e-05	0.00780708	NM_199427
8158998	RPL7A	-0.693333	9.50833	0.000994266	0.0338782	NM_000972
8009353	PITPNC1	-0.693333	8.61	0.00136161	0.0387609	NM_181671
7908597	NR5A2	-0.693333	5.91667	0.000476081	0.0262259	NM_205860
8120342	HCRTR2	-0.693333	5.80333	7.89213e-06	0.00578288	NM_001526
8111220	CDH18	-0.693333	8.27333	0.000596752	0.0286206	NM_004934
8055153	A26C1B	-0.693333	6.15333	1.26933e-05	0.00709992	NM_001099771
8055222	A26C1A	-0.693333	7.25333	0.000230286	0.0197003	NM_001083538
7962479	---	-0.693333	6.51167	0.00109635	0.0349799	---
8124437	HIST1H3F	-0.696667	7.38167	0.00155482	0.0408871	NM_021018
8115410	GEMIN5	-0.696667	3.635	0.00195861	0.0445064	NM_015465
7982597	THBS1	-0.7	8.99667	0.000536934	0.0274166	NM_003246
8097356	PLK4	-0.7	8.705	0.000890477	0.0329522	NM_014264
8130374	FBXO5	-0.7	5.71167	0.00210709	0.0459091	NM_012177
8103706	AADAT	-0.7	5.43	0.00238496	0.0480525	NM_016228
7948906	SNORD27	-0.703333	7.53667	0.000232339	0.0197597	NR_002563
8139456	SNORA9	-0.703333	7.13333	0.00034611	0.0230893	NR_002952
7922391	CENPL	-0.703333	7.80833	0.000662767	0.0295663	NM_001127181
8080621	CCDC66	-0.703333	7.75833	0.00134473	0.0384212	NM_001012506
7973900	C14orf19	-0.703333	10.13	0.00255905	0.0491701	NR_002937
8045257	A26C1A	-0.703333	8.03	0.000181448	0.0178766	NM_001083538
7979813	ZFP36L1	-0.706667	9.39	0.00199728	0.0446183	NM_004926
7975292	RAD51L1	-0.706667	7.92167	0.000970556	0.0336067	NM_002877
8037231	PSG3	-0.706667	6.065	0.0020314	0.0451034	NM_021016
8095894	MRPL1	-0.706667	8.14833	0.000444615	0.0258185	NM_020236
8089438	DPPA2	-0.706667	7.615	6.40584e-06	0.00566278	NM_138815
8021716	C18orf55	-0.71	7.45333	0.00113962	0.035796	NM_014177
8124524	HIST1H2AK	-0.713333	5.11	0.000773885	0.0310908	NM_003510
8106743	VCAN	-0.716667	8.13167	0.000935842	0.0334816	NM_004385
8118322	SNORD52	-0.716667	6.91667	0.00150807	0.040326	NR_002742
8011640	MYBBP1A	-0.716667	9.47167	0.00032889	0.0224202	NM_014520
8171297	MID1	-0.716667	8.01	0.00120089	0.0365132	NM_000381
8161460	LOC653355	-0.716667	4.21667	0.000378377	0.0241348	XM_001720970
8019751	FLJ44838	-0.716667	6.88833	0.000935974	0.0334816	BC140939
8064098	---	-0.716667	7.45833	0.00120514	0.0365132	---
8155540	---	-0.716667	8.48667	0.000106765	0.0150958	---
8170362	---	-0.716667	10.2167	0.00148919	0.0402551	---
7906919	RGS4	-0.72	6.50167	9.20193e-05	0.0144498	NM_001102445
8094688	LIAS	-0.72	9.43167	0.00039311	0.0245365	NM_006859
7968484	BRCA2	-0.72	8.25333	0.00242667	0.0483438	NM_000059
7938890	PRMT3	-0.723333	6.05167	0.00120093	0.0365132	NM_005788
7901788	NFIA	-0.723333	7.68	0.00134185	0.0384143	NM_005595
8045736	FMNL2	-0.723333	6.85833	0.000139408	0.0166181	NM_052905
8063345	SNORD12C	-0.726667	9.05	0.0014264	0.039825	NR_002433
8121043	ORC3L	-0.726667	8.52167	0.00255167	0.0491701	NM_181837
7915563	LOC100129492	-0.726667	4.795	0.000375771	0.0240742	XM_001725324
8149365	FAM86B1	-0.726667	8.29667	5.73074e-05	0.0131872	NR_003494
8151898	C8orf37	-0.726667	7.77167	0.00142542	0.039825	BC036855
8122365	GPR126	-0.73	5.80833	0.00169586	0.0416389	NM_020455
8038624	C19orf48	-0.73	7.57333	0.00106987	0.0348423	NM_199249
8117746	SNORD32B	-0.733333	7.56333	0.00183998	0.0427459	NR_003049
7921076	GPATCH4	-0.733333	8.83167	7.34229e-06	0.00578288	NM_182679
7905731	---	-0.733333	3.28	0.00260344	0.0493512	---
8005200	SNORD49B	-0.736667	4.23833	0.00193694	0.0440827	NR_003043
7947110	E2F8	-0.736667	7.17833	0.000187275	0.0179711	NM_024680
7954711	C12orf35	-0.736667	8.32	0.000167403	0.0178766	NM_018169
7981964	---	-0.736667	10.555	0.00162797	0.0411748	---
8123717	RPP40	-0.74	7.41	0.000492812	0.0264464	NM_006638
8112615	ENC1	-0.74	7.27833	0.000314319	0.0222983	NM_003633
7943867	BCO2	-0.74	7.33	0.00269799	0.0499833	NM_031938
7927173	ZNF485	-0.743333	7.23	0.00029906	0.022031	NM_145312
7957890	UTP20	-0.743333	8.29	0.00137268	0.0389141	NM_014503
7915590	RNU5F	-0.743333	9.61	0.000643573	0.0293657	NR_002753
8145736	NRG1	-0.743333	6.96833	0.00202957	0.0451034	NM_013961
8124531	HIST1H3I	-0.743333	10.1517	0.000873201	0.0324782	NM_003533
8124388	HIST1H3B	-0.746667	9.31667	0.000949096	0.0334816	NM_003537
8124510	HIST1H2BL	-0.746667	9.39833	0.000800912	0.0313109	NM_003519
8121749	GJA1	-0.746667	8.675	0.00143639	0.039825	NM_000165
7997942	CPNE7	-0.746667	5.54167	4.70785e-05	0.0124516	NM_014427
8147721	FLJ45248	-0.75	7.055	0.00234678	0.047867	AK127183
8055214	C2orf14	-0.753333	5.40667	0.00210873	0.0459091	NR_023391
8034393	ZNF443	-0.756667	5.71667	0.000689564	0.0300249	NM_005815
7933180	ZNF239	-0.756667	8.12667	0.00158684	0.0410631	NM_001099282
7922414	SNORD76	-0.756667	4.105	0.00152351	0.0404314	NR_003942
7900911	DPH2	-0.756667	8.67667	0.00257602	0.0492935	NM_001384
7965523	NR2C1	-0.76	8.62333	0.000697557	0.0300928	NM_003297
7979529	KCNH5	-0.76	7.10833	0.00164733	0.0414219	NM_139318
8020495	CABLES1	-0.76	6.96667	0.00028183	0.0213471	NM_138375
8107326	SNORA13	-0.763333	8.21333	0.000132449	0.0164607	NR_002922
7942279	FAM86C	-0.763333	7.515	0.000701704	0.0300928	NM_018172
7933139	ZNF33B	-0.766667	7.72667	0.00193078	0.0440827	NM_006955
7938366	WEE1	-0.766667	8.835	0.00119225	0.0365132	BX641032
8088550	PRICKLE2	-0.766667	8.59667	0.00102548	0.0341131	NM_198859
8122440	LTV1	-0.766667	9.03667	0.000115411	0.0156862	NM_032860
8066786	ZMYND8	-0.773333	10.75	0.0011899	0.0365132	NM_183047
7971653	DLEU2	-0.773333	9.84833	0.000226512	0.0196712	NR_002612
8121510	BXDC1	-0.776667	7.81	0.00034356	0.0230893	NM_032194
7965675	---	-0.776667	6.73833	0.00113249	0.0357222	---
8108301	KIF20A	-0.78	8.01	0.00162629	0.0411748	NM_005733
8067932	C21orf34	-0.78	8.825	3.05339e-05	0.0108498	NM_001005732
7981958	---	-0.78	8.21333	0.00216881	0.0465103	---
7981962	---	-0.78	6.25667	0.000492069	0.0264464	---
7929562	ZNF518A	-0.783333	7.63	8.98467e-06	0.0061593	NM_014803
8004691	TMEM88	-0.783333	8.025	0.000155341	0.0176115	NM_203411
8158240	TMSB4X	-0.786667	7.15167	0.0011789	0.0365132	NM_021109
8005951	SNORD42B	-0.786667	7.86333	0.000110029	0.0150958	NR_000013
8149927	CLU	-0.786667	8.13333	0.000621877	0.0290803	NM_001831
7940349	CCDC86	-0.79	8.91167	0.00109676	0.0349799	NM_024098
7997700	---	-0.79	7.42833	0.00129855	0.0378856	---
7999102	TFAP4	-0.793333	9.645	0.000934435	0.0334816	NM_003223
7964757	RBMS1	-0.793333	9.36667	0.000961501	0.0335574	BC051889
8120335	FAM83B	-0.793333	6.85333	5.04719e-05	0.012537	NM_001010872
7948667	AHNAK	-0.793333	7.47167	0.00218432	0.0465103	NM_001620
8124391	HIST1H2AB	-0.796667	9.62167	0.00146338	0.0399286	NM_003513
7902227	GADD45A	-0.796667	9.90667	0.000103977	0.0149716	NM_001924
7969374	C13orf34	-0.8	9.32333	0.00202897	0.0451034	NM_024808
8097841	TRIM2	-0.803333	7.935	0.00145115	0.0399286	NM_015271
8045210	C2orf14	-0.803333	10.0033	0.00155755	0.0408871	NR_023391
8180405	---	-0.803333	7.53333	2.98146e-05	0.0108498	---
7922408	SNORD78	-0.806667	5.82167	6.61949e-06	0.00566278	NR_003944
8146685	RRS1	-0.806667	9.54833	0.00121749	0.0366583	NM_015169
7920664	THBS3	-0.81	8.33167	0.00250237	0.0488145	NM_007112
7926565	MLLT10	-0.813333	5.94	0.000897671	0.0331341	NM_004641
8180319	---	-0.813333	8.295	0.000835322	0.0318602	---
8055143	LOC440905	-0.816667	8.80167	0.00137691	0.038958	BC132694
8079237	KIF15	-0.816667	7.62	0.00162153	0.0411748	NM_020242
8117426	HIST1H2BH	-0.816667	6.50833	0.000384735	0.024327	NM_003524
8124527	HIST1H1B	-0.816667	9.87	0.00161118	0.0411748	NM_005322
8180316	---	-0.82	6.42333	0.00102431	0.0341131	---
8180317	---	-0.82	7.47667	0.00255899	0.0491701	---
8049540	LRRFIP1	-0.826667	8.48333	0.00147101	0.0400013	ENST00000308482
8023259	SNORD58A	-0.83	7.78667	0.00207956	0.0456154	NR_002571
8055688	RND3	-0.83	7.02833	2.31778e-05	0.00991397	NM_005168
8129214	---	-0.83	9.76167	0.00243483	0.0483489	---
8007643	FLJ35848	-0.833333	8.41833	0.00186798	0.0431892	AK302001
7924450	DUSP10	-0.833333	9.20833	0.00197634	0.0446183	NM_007207
7970513	C13orf3	-0.833333	7.62667	0.0026138	0.0493668	NM_145061
7922416	SNORD75	-0.836667	7.54167	0.00199607	0.0446183	NR_003941
7945040	HYLS1	-0.836667	4.85333	0.0012447	0.0372333	NM_145014
8084165	SOX2	-0.84	6.49833	0.000141696	0.0166987	NM_003106
8017843	SLC16A6	-0.84	4.87833	0.000382552	0.0242945	NM_004694
7945875	FAM86C	-0.84	8.04333	0.00125313	0.0372598	NM_001099653
8180318	---	-0.84	6.79667	0.00186693	0.0431892	---
8104625	---	-0.843333	8.15667	0.000590485	0.0285145	---
8124397	HIST1H1C	-0.846667	7.60333	0.000533523	0.0274166	NM_005319
7905481	---	-0.846667	8.17833	0.000490712	0.0264464	---
8080847	C3orf14	-0.853333	6.33	1.67799e-06	0.00493708	AF236158
8012270	---	-0.863333	6.74333	0.000227521	0.0196712	---
8002312	NOB1	-0.87	4.73167	0.000943881	0.0334816	NM_014062
7934228	ASCC1	-0.873333	7.58833	0.000436187	0.0258185	NM_015947
8139482	SNORA5A	-0.876667	9.52667	4.82427e-05	0.0124516	NR_002919
8067087	SALL4	-0.876667	11.0417	0.000119442	0.0159362	NM_020436
7967870	LOC283523	-0.876667	11.0417	0.000119442	0.0159362	XM_001714856
8097857	MND1	-0.88	3.92667	6.66021e-05	0.0137656	NM_032117
7964810	MDM1	-0.88	6.705	0.000234019	0.0197869	NM_017440
7929047	IFIT2	-0.88	3.31167	0.00143675	0.039825	NM_001547
8148059	DEPDC6	-0.88	4.16333	0.000761344	0.030928	NM_022783
8097282	SPRY1	-0.883333	4.02833	0.000702632	0.0300928	NM_005841
8067007	TMSB4X	-0.886667	11.1967	0.000837874	0.0318602	NM_021109
8030002	ZNF114	-0.89	11.1967	0.000837874	0.0318602	NM_153608
8140650	SEMA3E	-0.89	11.1967	0.000837874	0.0318602	NM_012431
8117395	HIST1H2BF	-0.89	7.9	0.000201584	0.0187925	NM_003522
7981996	---	-0.89	8.20167	0.000460674	0.0260684	---
7922406	SNORD79	-0.893333	7.91667	0.000331454	0.0224202	NR_003939
8121349	LACE1	-0.896667	7.87	0.000930375	0.0334816	NM_145315
8094190	CC2D2A	-0.896667	10.1683	0.00203501	0.0451146	NM_001080522
7953200	CCND2	-0.9	3.36167	0.000284904	0.0214682	NM_001759
8140668	SEMA3A	-0.913333	3.92333	0.0016469	0.0414219	NM_006080
8036865	---	-0.913333	6.75333	0.00166097	0.041507	---
8005202	SNORD49A	-0.92	10.255	0.000331327	0.0224202	NR_002744
7932495	C10orf114	-0.92	8.21167	0.000560719	0.0277365	NM_001010911
8031748	ZNF749	-0.926667	7.055	0.00234678	0.047867	NM_001023561
7939365	FJX1	-0.926667	3.895	0.00242348	0.0483438	NM_014344
8082075	DTX3L	-0.926667	7.02167	0.00136461	0.0387609	NM_138287
7981990	---	-0.926667	8.37167	0.00193246	0.0440827	---
7901052	SNORD38B	-0.93	7.58333	0.00255437	0.0491701	NR_001457
7950671	GAB2	-0.93	7.58333	0.00255437	0.0491701	NM_080491
8124406	HIST1H2BC	-0.933333	9.08667	0.00258586	0.0493308	NM_003526
8159004	---	-0.936667	7.47167	0.00145632	0.0399286	---
7938364	WEE1	-0.94	5.78167	0.000617913	0.0290788	BX641032
7952750	---	-0.946667	4.29333	0.000715993	0.0300928	---
7978846	POLE2	-0.95	5.19	0.00098787	0.0338782	NM_002692
8124430	HIST1H1D	-0.95	3.025	0.00269428	0.0499833	NM_005320
7961399	GSG1	-0.96	6.32667	0.00259154	0.0493308	NM_001080554
7925320	NID1	-0.963333	4.39833	0.00260928	0.0493512	NM_002508
8096415	MMRN1	-0.966667	4.135	0.00248549	0.0487149	NM_007351
7922400	---	-0.966667	9.41	0.00257602	0.0492935	---
8053797	---	-0.97	3.17	0.00240457	0.0481836	---
8149387	FAM86B1	-0.973333	6.22167	0.00157168	0.0409624	BC093808
8161755	ALDH1A1	-0.98	5.315	0.00218371	0.0465103	NM_000689
8091757	TRIM59	-0.99	8.96667	0.00131476	0.0381648	NM_173084
7998615	C16orf73	-0.99	6.86833	0.00166744	0.0415234	ENST00000397344
7954143	PTPRO	-0.993333	8.59167	0.00162797	0.0411748	NM_030667
8049542	LRRFIP1	-0.996667	7.22667	0.000995838	0.0338782	ENST00000308482
7980828	CCDC88C	-0.996667	3.175	0.0010197	0.0341131	NM_001080414
7922404	SNORD80	-1.00667	6.79333	0.00106699	0.0348423	NR_003940
8129677	SGK1	-1.01667	8.465	0.00196998	0.0446183	NM_005627
8059345	SCG2	-1.02	7.08333	0.00215984	0.0464899	NM_003469
8124413	HIST1H4D	-1.02333	7.08333	0.00215984	0.0464899	NM_003539
8175432	SNORD61	-1.02667	3.15333	0.00147454	0.0400078	NR_002735
8150962	TOX	-1.04333	3.13333	0.00118742	0.0365132	NM_014729
8159006	---	-1.04333	3.745	0.000598271	0.0286206	---
7922412	SNORD77	-1.04667	6.25167	0.00267505	0.049876	NR_003943
7928491	MYST4	-1.05	6.23833	0.00139027	0.0392597	NM_012330
8121251	LIN28B	-1.05	5.38333	0.00230807	0.0476116	NM_001004317
8078918	SNORA62	-1.06	6.96167	0.00212412	0.0460999	NR_002324
8113761	ZNF608	-1.06667	5.27167	0.000469607	0.0261667	NM_020747
7929065	IFIT1	-1.07	6.29667	0.00187443	0.0432009	NM_001548
8112668	GCNT4	-1.08333	6.29667	0.00187443	0.0432009	NM_016591
8160260	BNC2	-1.08333	5.64833	0.000324063	0.0223358	NM_017637
7904726	TXNIP	-1.09333	10.345	0.000942147	0.0334816	NM_006472
7922402	SNORD47	-1.10667	10.3567	0.000940142	0.0334816	NR_002746
7932326	CUBN	-1.12667	10.64	0.000790259	0.0312546	NM_001081
7956269	---	-1.13667	10.3567	0.000727097	0.0301258	---
7922410	SNORD44	-1.14333	6.74167	0.000228594	0.0196712	NR_002750
8051028	---	-1.17	10.65	0.000536975	0.0274166	---
8101429	PLAC8	-1.2	6.00167	0.000541055	0.0274166	NM_016619
8072678	HMOX1	-1.20667	3.98	0.000475867	0.0262259	NM_002133
7974902	RHOJ	-1.21667	6.595	0.000717237	0.0300928	NM_020663
8021368	---	-1.22667	5.55167	0.00199382	0.0446183	---
7951686	IL18	-1.24333	4.65667	0.00217583	0.0465103	NM_001562
8155849	ANXA1	-1.25	7.5	0.000397848	0.0247261	NM_000700
7954090	EMP1	-1.28667	7.13833	0.000176128	0.0178766	NM_001423
8104107	TRIML2	-1.33667	3.01	0.000348116	0.0231172	NM_173553
7952673	FLJ45950	-1.34333	7.51	0.000317402	0.0223147	AK127847
7935058	FER1L3	-1.34333	5.675	0.00111083	0.0352725	NM_013451
8019954	FLJ35776	-1.35	7.125	8.33577e-05	0.0137656	BC137437
8120300	C6orf142	-1.35667	3.825	7.0551e-05	0.0137656	NM_138569
8133876	CD36	-1.4	4.58167	0.000439308	0.0258185	NM_001001548
7915592	---	-1.46333	4.62333	0.00109704	0.0349799	---
8099850	TMEM156	-1.49333	6.26833	0.000138758	0.0166181	NM_024943
8078380	---	-1.55	7.355	2.57447e-06	0.00493708	---
